# Supplementary material for: A Survey on Undergraduate Medical Students’ Perception of COVID-19 Vaccination
Source: Vaccines (Basel). 2022 Sep 3;10(9):1464. doi: 10.3390/vaccines10091464 (PMC9504072; doi:10.3390/vaccines10091464)
Supplement: Supplementary file 1 [file vaccines-10-01464-s001.zip]

Archive with 1 entries (1 files):
- vaccines-1863882-supplementary.pdf
